# Supplementary material for: Notch coordinates self-organization of germ layers and axial polarity in sea anemone gastruloids
Source: Nat Commun. 2026 Jun 19;17:6182. doi: 10.1038/s41467-026-74441-x (PMC13370024; doi:10.1038/s41467-026-74441-x)
Supplement: Supplementary file 8 — Source Data [file 41467_2026_74441_MOESM8_ESM.xlsx]

## Sheet: Fig 2C
SeedCount,Replicates,NoOfAxes
10K,1,1
10K,1,1
10K,1,1
10K,1,1
10K,1,1
10K,1,1
10K,1,1
10K,1,1
10K,1,1
10K,1,1
10K,1,1
10K,1,1
10K,1,1
10K,1,1
10K,1,1
10K,1,1
10K,1,1
10K,1,1
10K,1,1
10K,1,1
10K,1,1
10K,1,1
10K,1,1
10K,1,1
10K,1,1
10K,1,1
10K,1,1
10K,1,1
10K,1,1
10K,1,1
10K,1,1
10K,1,1
10K,1,1
10K,1,1
10K,1,1
10K,1,1
10K,1,1
10K,1,1
10K,1,1
10K,1,1
10K,1,1
10K,1,1
10K,1,1
10K,1,1
10K,1,0
10K,1,0
10K,1,2
10K,1,2
10K,2,0
10K,2,0
10K,2,0
10K,2,0
10K,2,1
10K,2,1
10K,2,1
10K,2,1
10K,2,1
10K,2,1
10K,2,1
10K,2,1
10K,2,1
10K,2,1
10K,2,1
10K,2,1
10K,2,1
10K,2,1
10K,2,1
10K,2,1
10K,2,1
10K,2,1
10K,2,1
10K,2,1
10K,2,1
10K,2,1
10K,2,1
10K,2,1
10K,2,1
10K,2,1
10K,2,1
10K,2,1
10K,2,1
10K,2,1
10K,2,1
10K,2,1
10K,2,1
10K,2,1
10K,2,1
10K,2,1
10K,2,1
10K,2,1
10K,2,1
10K,2,1
10K,2,1
10K,2,1
10K,2,1
10K,2,1
10K,3,1
10K,3,1
10K,3,1
10K,3,1
10K,3,1
10K,3,1
10K,3,1
10K,3,1
10K,3,1
10K,3,1
10K,3,1
10K,3,1
10K,3,1
10K,3,1
10K,3,1
10K,3,1
10K,3,1
10K,3,1
10K,3,1
10K,3,1
10K,3,1
10K,3,1
10K,3,1
10K,3,1
10K,3,1
10K,3,1
10K,3,1
10K,3,1
10K,3,1
10K,3,1
10K,3,1
10K,3,1
10K,3,1
10K,3,1
10K,3,1
10K,3,1
10K,3,1
10K,3,1
10K,3,1
10K,3,1
10K,3,1
10K,3,1
10K,3,1
10K,3,1
10K,3,1
10K,3,2
10K,3,0
10K,3,0
10K,4,1
10K,4,1
10K,4,1
10K,4,1
10K,4,1
10K,4,1
10K,4,1
10K,4,1
10K,4,1
10K,4,1
10K,4,1
10K,4,1
10K,4,1
10K,4,1
10K,4,1
10K,4,1
10K,4,1
10K,4,1
10K,4,1
10K,4,1
10K,4,1
10K,4,1
10K,4,1
10K,4,1
10K,4,1
10K,4,1
10K,4,1
10K,4,1
10K,4,1
10K,4,1
10K,4,1
10K,4,1
10K,4,1
10K,4,1
10K,4,1
10K,4,1
10K,4,1
10K,4,1
10K,4,1
10K,4,1
10K,4,1
10K,4,1
10K,4,1
10K,4,1
10K,4,1
10K,4,0
10K,4,0
10K,4,0
30K,1,1
30K,1,2
30K,1,2
30K,1,2
30K,1,2
30K,1,2
30K,1,2
30K,1,2
30K,1,2
30K,1,2
30K,1,2
30K,1,2
30K,1,2
30K,1,2
30K,1,2
30K,1,2
30K,1,2
30K,1,2
30K,1,2
30K,1,2
30K,1,2
30K,1,2
30K,1,2
30K,1,2
30K,1,2
30K,1,2
30K,1,2
30K,1,2
30K,1,2
30K,1,2
30K,1,2
30K,1,2
30K,1,2
30K,1,2
30K,1,2
30K,1,2
30K,1,2
30K,1,2
30K,1,2
30K,1,2
30K,1,2
30K,1,2
30K,1,2
30K,1,2
30K,1,2
30K,1,2
30K,1,2
30K,1,2
30K,2,2
30K,2,2
30K,2,2
30K,2,2
30K,2,2
30K,2,2
30K,2,2
30K,2,2
30K,2,2
30K,2,2
30K,2,2
30K,2,2
30K,2,2
30K,2,2
30K,2,2
30K,2,2
30K,2,2
30K,2,2
30K,2,2
30K,2,2
30K,2,2
30K,2,2
30K,2,2
30K,2,2
30K,2,2
30K,2,2
30K,2,2
30K,2,2
30K,2,2
30K,2,2
30K,2,2
30K,2,2
30K,2,2
30K,2,2
30K,2,2
30K,2,2
30K,2,2
30K,2,2
30K,2,2
30K,2,2
30K,2,2
30K,2,2
30K,2,2
30K,2,2
30K,2,2
30K,2,2
30K,2,2
30K,2,2
30K,3,1
30K,3,1
30K,3,3
30K,3,2
30K,3,2
30K,3,2
30K,3,2
30K,3,2
30K,3,2
30K,3,2
30K,3,2
30K,3,2
30K,3,2
30K,3,2
30K,3,2
30K,3,2
30K,3,2
30K,3,2
30K,3,2
30K,3,2
30K,3,2
30K,3,2
30K,3,2
30K,3,2
30K,3,2
30K,3,2
30K,3,2
30K,3,2
30K,3,2
30K,3,2
30K,3,2
30K,3,2
30K,3,2
30K,3,2
30K,3,2
30K,3,2
30K,3,2
30K,3,2
30K,3,2
30K,3,2
30K,3,2
30K,3,2
30K,3,2
30K,3,2
30K,3,2
30K,3,2
30K,3,2
30K,3,2
30K,4,0
30K,4,2
30K,4,2
30K,4,2
30K,4,2
30K,4,2
30K,4,2
30K,4,2
30K,4,2
30K,4,2
30K,4,2
30K,4,2
30K,4,2
30K,4,2
30K,4,2
30K,4,2
30K,4,2
30K,4,2
30K,4,2
30K,4,2
30K,4,2
30K,4,2
30K,4,2
30K,4,2
30K,4,2
30K,4,2
30K,4,2
30K,4,2
30K,4,2
30K,4,2
30K,4,2
30K,4,2
30K,4,2
30K,4,2
30K,4,2
30K,4,2
30K,4,2
30K,4,2
30K,4,2
30K,4,2
30K,4,2
30K,4,2
30K,4,2
30K,4,2
30K,4,2
30K,4,2
30K,4,2
30K,4,2

## Sheet: Fig 4C
	DMSO	5nM LY-411575
GFP/mCherry	0/11
Wnt1/Wnt3	6/26	0/24

## Sheet: Fig S1
	10k	20k	40k	80k
rep1	1	1	2	5
rep1	1	1	2	5
rep1	1	1	2	3
rep1	1	2	3	5
rep1	1	2	2	3
rep1	1	1	3	5
rep1	1	1	2	4
rep1	1	2	2	2
rep1	1	1	3	2
rep1	1	1	4	4
rep2	1	1	1	2
rep2	1	1	2	4
rep2	1	1	3	5
rep2	1	1	3	5
rep2	0	2	2	5
rep2	1	0	2	4
rep2	1	1	2	3
rep2	1	2	3	4
rep2	1	1	3	4
rep2	0	1	4	3
rep3	1	1	1	5
rep3	1	1	2	5
rep3	1	1	2	5
rep3	1	2	3	4
rep3	1	2	2	4
rep3	1	2	2	5
rep3	1	1	1	3
rep3	1	1	2	3
rep3	1	1	2	4
rep3	1	1	3	5
